# Supplementary material for: Clinical outcome of various limb salvage surgeries in osteosarcoma around knee: Megaprosthesis, extracorporeal irradiation and resection arthrodesis
Source: Ann Med Surg (Lond). 2019 Apr 24;42:14–8. doi: 10.1016/j.amsu.2019.04.005 (PMC6505041; doi:10.1016/j.amsu.2019.04.005)
Supplement: Multimedia component 1 [file mmc1.xml]

<?xml version="1.0" encoding="utf-8" standalone="no"?>
<data>
  <datasets>
    <author>fauzikamal@yahoo.com;fauzi.kamal@ui.ac.id</author>
    <type>0</type>
    <dataset>
      <value>4</value>
      <reason>Data will be made available on request</reason>
      <comments />
    </dataset>
  </datasets>
</data>
